# Supplementary material for: Differentiation and validation of mild and severe strains of citrus tristeza virus through codon usage bias, host adaptation, and biochemical profiling
Source: Front Microbiol. 2025 Oct 1;16:1665893. doi: 10.3389/fmicb.2025.1665893 (PMC12521140; doi:10.3389/fmicb.2025.1665893)
Supplement: Supplementary file 1 [file Data_Sheet_1.zip]

Archive with 3 entries (2 files):
- Datasheet 1/
- Datasheet 1/Presentation 1 (56).PPTX
- Datasheet 1/Supplementary Tables 1-6.docx
